# Supplementary material for: Genome-wide identification of CDPKs in jujube and expression profile analysis in response to multiple biological processes
Source: Front Plant Sci. 2025 May 27;16:1593446. doi: 10.3389/fpls.2025.1593446 (PMC12149197; doi:10.3389/fpls.2025.1593446)
Supplement: Supplementary Data Sheet 1 — Amino acid sequences of ZjCDPKs [file Table1.xlsx]

## Sheet: Supplementary Table 1
Supplementary table 1 Basic characteristics of ZjCDPK genes
Gene name		Gene ID	XM号	Size(aa)	MW (kDa)	pI	α-helix	Extended strand	β-bend	Randomcoil	Chrom osome	Start site	Termination site
ZjCDPK1	XP_015883702.1	LOC107419468	rna-XM_016028216.2	549	61752	6.05	41.71	9.84	9.47	38.98	1	13142856	13147600
ZjCDPK2	XP_015887797.1	LOC107422810	rna-XM_016032311.2	516	58401.5	5.81	43.99	9.69	8.91	37.4	1	17240003	17243858
ZjCDPK3	XP_015899753.1	LOC107433024	rna-XM_016044267.2	547	61375.8	6.21	41.5	9.51	8.41	40.59	1	34726940	34731327
ZjCDPK4	XP_015873660.1	LOC107410708	rna-XM_016018174.2	530	59060	5.74	41.7	10.75	8.49	39.06	2	5905790	5908997
ZjCDPK5	XP_015875908.1	LOC107412614	rna-XM_016020422.2	534	60283.7	6.5	45.88	9.74	8.61	35.77	2	26793548	26798433
ZjCDPK6	XP_024927993.1	LOC107412864	rna-XM_025072225.1	544	60753.2	5.69	46.32	11.4	6.99	35.29	3	1927705	1931577
ZjCDPK7	XP_015876262.1	LOC107412936	rna-XM_016020776.2	536	59732.9	5.6	50.19	10.45	6.72	32.65	3	2710718	2716459
ZjCDPK8	XP_015879481.2	LOC107415637	rna-XM_016023995.2	524	59941.1	8.08	45.99	10.5	8.59	34.92	4	5377350	5381638
ZjCDPK9	XP_015879482.1	LOC107415638	rna-XM_016023996.2	291	33148.8	5.27	53.61	6.19	9.28	30.93	4	5390033	5393488
ZjCDPK10	XP_015879677.1	LOC107415799	rna-XM_016024191.2	493	55600.5	5.48	49.29	10.34	8.52	31.85	4	6802773	6806523
ZjCDPK11	XP_015889637.1	LOC107424366	rna-XM_016034151.2	578	65409	9.03	40.83	14.88	7.09	37.2	8	6141911	6147215
ZjCDPK12	XP_015893035.1	LOC107427186	rna-XM_016037549.2	568	63548.7	5.53	41.9	9.15	7.92	41.02	9	15299792	15305830
ZjCDPK13	XP_015896537.1	LOC107430235	rna-XM_016041051.2	531	59439.5	5.9	41.05	10.55	8.47	39.92	11	4243697	4248879
ZjCDPK14	XP_015896762.1	LOC107430444	rna-XM_016041276.2	572	63798.5	5.5	41.96	9.79	8.22	40.03	11	9548635	9554274
ZjCDPK15	XP_015896809.1	LOC107430482	rna-XM_016041323.2	497	55928.8	5.41	46.88	11.27	8.65	33.2	11	9776374	9782317
ZjCDPK16	XP_015897254.1	LOC107430894	rna-XM_016041768.2	526	59401.8	5.86	46.58	9.7	9.51	34.22	11	13519246	13526811
ZjCDPK17	XP_015898997.1	LOC107432385	rna-XM_016043511.2	530	59988.5	6.31	47.17	9.81	8.49	34.53	12	7128171	7132262
ZjCDPK18	XP_015900389.1	LOC107433607	rna-XM_016044903.2	622	68998.2	5.2	46.88	11.27	8.65	33.2	NW_015453408.1	39769	45173
ZjCDPK19	XP_015900437.1	LOC107433642	rna-XM_016044951.2	646	72702.4	5.33	38.39	10.22	8.2	43.19	NW_015453408.1	153660	157696
ZjCDPK20	XP_024923931.1	LOC107435963	rna-XM_025068163.1	487	56309.2	6.96	47.02	8.83	8.83	35.32	NW_015453584.1	26584	30613
ZjCDPK21	XP_015872296.1	LOC107409377	rna-XM_016016810.1	307	34459.7	5.23	46.58	12.38	8.47	32.57	NW_015456732.1	5	2683
