# Supplementary material for: Genome-wide identification of CDPKs in jujube and expression profile analysis in response to multiple biological processes
Source: Front Plant Sci. 2025 May 27;16:1593446. doi: 10.3389/fpls.2025.1593446 (PMC12149197; doi:10.3389/fpls.2025.1593446)
Supplement: Supplementary Data Sheet 2 — 10 motifs were identified from ZjCDPKs [file Table2.xlsx]

## Sheet: Supplementary Table 2
Supplementary table 2 10 motifs were identified from ZjCDPKs
Number	Gene name	Sequence
Motif1	ZjCDPK1	RSYGKEIDVWSAGVILYILLSGVPPFWAETEKGIFNAVLEGHIDFESQPW
	ZjCDPK2	RNYGKEIDVWSAGVILYILLSGVPPFWAETEKGIFEAILEGKLDLQSPPW
	ZjCDPK3	RRYGKETDVWSAGVILYILLSGVPPFWAETEKGIFDAILQGDIDFDSQPW
	ZjCDPK4	RKYGPEVDIWSVGVMLYILLCGVPPFWAESEHGIFNAILRGHIDFTSDPW
	ZjCDPK5	RNYGPEVDVWSAGVILYILLCGVPPFWAETEQGVAQAIIRSLVDFKRDPW
	ZjCDPK6	GNITCKSDMWSLGVILYILLSGYPPFIAQSNRQKQQMIMAGEFSFYEKTW
	ZjCDPK7	GNITCKSDMWSLGVILYILLSGYPPFIAQSNRQKQQMIMAGEFSFYEKTW
	ZjCDPK8	RNYGPEVDIWSAGVILYILLCGVPPFWAETEQGVALAILRGVIDFKREPW
	ZjCDPK10	KHYGHEADVWSAGVILYILLSGVPPFWAETEMGIFRQILQGKLDFESEPW
	ZjCDPK11	RKSGPESDVWSIGVITYILLCGRRPFWDKTEDGIFKEVLKNKPDFRRKPW
	ZjCDPK12	KHYGPEADVWTAGVILYILLSGVPPFWAETQQGIFDAVLKGHIDFESEPW
	ZjCDPK13	RNYGAEADIWSCGVILYILLSGVPPFWGENEQSIFDAVLHGHIDFSSDPW
	ZjCDPK14	KRYGPEADVWSAGIIVYILLSGVPPFWAESEQGIFEQVLDGELDFSSDPW
	ZjCDPK15	KNYGPEVDVWSAGVILYILLSGVPPFWAETESGIFRQILRGKVDFESEPW
	ZjCDPK16	RNYGPEIDIWSAGVILYILLCGVPPFWAESEQGVAQAILRGLIDFKRDPW
	ZjCDPK17	RNYGPEVDVWSAGVILYILLCGVPPFWAETEQGVAQAIIRSVVDFKRDPW
	ZjCDPK18	KHYGPECDVWSAGVIIYILLSGVPPFWDETEQGIFEQVLKGDLDFASEPW
	ZjCDPK19	KRYGPEADVWSAGVILYILLSGVPPFWAESEQEIFEEVLHGDLDFTSDPW
	ZjCDPK21	KHYGPECDVWSAGVIIYILLSGVPPFWDETEQGIFEQVLKGDLDFASEPW
Motif2	ZjCDPK1	QIMQHLSGQPNIVGFKGAYEDTYSVHLVMELCAGLELFDRIIAQ
	ZjCDPK2	HILQHLTGQPNIVEFRGAYEDRHSVHLVMELCSGGELFDRIIAK
	ZjCDPK3	QIMQHLSGQPNIVEFKGAYEDKQSVHLVMELCAGGELFDRIIAK
	ZjCDPK4	QIMHHLTGQPNIVELKGAYEDKHSVHLVMELCAGGELFDRIIAK
	ZjCDPK5	EIMKHLRKHPNIVTLKDTYEDDNAVHIVMELCEGGELFDRIVSR
	ZjCDPK6	KIVENVSPHENVIDLYDVFEDSNGVHLVLELCSGGELFDRIVAQ
	ZjCDPK7	KIVENVSPHENVIDLYDVFEDSNGVHLVLELCSGGELFDRIVAQ
	ZjCDPK8	AIMSTLPEHPNIVKLKATYEDSENVHLVMELCEGGELFDRIVAR
	ZjCDPK10	KIMHHLSENPHVVKIKGTYEDPLSIHLVMELCEGGELFDRIVKK
	ZjCDPK11	KILQQLTGHENVVHFHNAFEDDYYVYIVMELCEGGELLDRILAK
	ZjCDPK12	QIMHHLAGHRNIVTIKGAYEDSLYVHIVMELCGGGELFDRIIQR
	ZjCDPK13	QIMYHLTGHRNIVELKGAYEDRHSINLVMELCAGGELFDRIIAK
	ZjCDPK14	QIMHHLAGHPNVISIKGAYEDAVAVHVVMELCAGGELFDRIIQR
	ZjCDPK15	QIMHHLSEHPNVVRIKGTYEDNVFVHLVMELCAGGELFDRIVQK
	ZjCDPK16	AIMKHLPKNSSIVSLKEACEDDNAVHLVMELCEGGELFDRIVAR
	ZjCDPK17	EIMKHMPKHPNIVSLKDTYEDENAVHLVMELCEGGELFDRIVAR
	ZjCDPK18	QIMHHLAGHPNVIQIVGAYEDAVAVHVVMELCAGGELFDRIIQR
	ZjCDPK19	QILHHMAGNPNVISIKGAYEDAVAVHVVMELCAGGELFDRIIKR
	ZjCDPK20	QIMRHLPEHPNIVTFKEAYEDKENIYLVMELCEGGELFDRIVSR
	ZjCDPK21	QIMHHLAGHPNVIQIVGAYEDAVAVHVVMELCAGGELFDRIIQR
Motif3	ZjCDPK1	RAIVNVVHICNFMGVMHRDLKPENFLFSSKDENAMLKAADFGLSVYIEEG
	ZjCDPK2	RQIVNVVHACHFMGVMHRDLKPENFLHVSKDPDSPLKATDFGLSVFIEQG
	ZjCDPK3	RSIVNVVHICHFMGVMHRDLKPENFLLSSKDENALLKATDFGLSVFIEEG
	ZjCDPK4	RTIVQIVHTCHSMGVIHRDLKPENFLLLNKDENSPLKATDFGLSVFYKQG
	ZjCDPK5	RTIVEVVQNCHKNGVMHRDLKPENFLFANKKETSPLKAIDFGLSVFFKPG
	ZjCDPK6	RQIAKGLGALHKANIVHRDLKPENCLFLNTNKDSPLKIMDFGLSSVEEFT
	ZjCDPK7	RQIAKGLGALHKANIVHRDLKPENCLFLNTNKDSPLKIMDFGLSSVEEFT
	ZjCDPK8	RTIAEVVRMCHANGVMHRDLKPENFLYANRKEHSPLKAIDFGLSVFFKPG
	ZjCDPK10	KIIVGFVEACHSLGVMHRDLKPENFLFHSNDEDAALKATDFGLSVFYKPG
	ZjCDPK11	RQMLKVAAECHLHGLVHRDMKPENFLFKSSREDSSLKATDFGLSDFIKPG
	ZjCDPK12	KIIVGVVEACHSLGVMHRDLKPENFLLVNKDDDFSLKAIDFGLSVFFKPG
	ZjCDPK13	RQIVTVVHNCHTMGVMHRDLKPENFLFLGTDDASPLKATDFGLSVFFKPG
	ZjCDPK14	RTIVGVVEACHSLGVMHRDLKPENFLLVNQQEDALLKTIDFGLSIFFKPG
	ZjCDPK15	KTIVGVVEACHSLGVMHRDLKPENFLFDSPGDDAKMKATDFGLSVFYKPG
	ZjCDPK16	RTIVEVVQLCHKHGVIHRDLKPENFLFANKKENSPLKAIDFGLSIFFKPG
	ZjCDPK17	KTIVEVVQVCHKNGVMHRDLKPENFLFGNKKETAPLKAIDFGLSVFFKPG
	ZjCDPK18	RVIVGVVEACHSLGVMHRDLKPENFLFVNQDEEAPLKTIDFGLSVFFRPG
	ZjCDPK19	RTIVGVIQACHALGVMHRDLKPENFLFVNGQEDSPLKAIDFGLSVFFKPG
	ZjCDPK20	KTIIEVCKVCKTHGVIHRDLKPENFLFXKKHSSIVIIEIIILIKYXRRVF
	ZjCDPK21	RVIVGVVEACHSLGVMHRDLKPENFLFVNQDEEAPLKTIDFGLSVFFRPG
Motif4	ZjCDPK1	RITPAEVLEHPWLRDGGEASDKPIDSAVLSRMKQFRAMNKLKKLALKVIA
	ZjCDPK2	RITAADALQHQWLKEDGEASDKPIDSAVLIRMKQFRAMNKLKKLALKVIA
	ZjCDPK3	RITSAQVLEHPWIIEGGEASDKPIDSAVLSRMKQFRAMNKLKKLALKVIA
	ZjCDPK4	RMTAFQVLNHPWIKEDGEAPDTPLDNAVLSRLKQFKAMNQFKKVALRVIA
	ZjCDPK5	RLTAQEVLDHPWLQNAKKAPNVSLGETVRARLKQFSVMNKLKKRALGVIA
	ZjCDPK8	RLTAQQVLEHSWLQNAKKTSNVPLSDIVRTRLKQFSVMNRFKKKALRVIA
	ZjCDPK9	RLTAQQVLEHSWLQNAKKTSNVPLSDIVRTRLKQFSVMNRFKKKAKVIAE
	ZjCDPK10	RLTAHEVLCHPWIVDDRIAPDKPLDSAVLSRLKQFSAMNKLKKLALRVIA
	ZjCDPK11	RLTAAQALSHPWVKEGGDASEIPIDISVLSNMRQFVKYSRLKQFALRALA
	ZjCDPK12	RLTAHEVLCHPWICENGVAPDRALDPAVLSRLKQFSAMNKLKKMALRVIA
	ZjCDPK13	RLSANEVLNHPWMRVDGDASDKPLDIAVLTRMKQFRAMNKLKKVALKVIA
	ZjCDPK14	RITAHDVLCHPWVQVDGVAPDKPLDFAVLSRLKQFSAMNKLKKMALRVIA
	ZjCDPK15	RISAHEVLCNPWIVDDRVAPDKPLDSAVLSRLKQFSAMHKLKKMALRVIA
	ZjCDPK16	RLTAKQVLEHPWLQNAKKAPNVPLGDVVKSRLKQFSMMNRFKRKALRVIA
	ZjCDPK17	RLTAQEVLDHPWLQNAKKAPNVSLGETVKARLKQFSVMNKLKKKALKVIA
	ZjCDPK18	RLTAHEVLCHPWVQVDGVAPDKPLDSAVLTRLKQFSAMNKLKKIAIRVIA
	ZjCDPK19	RLTAHEVLCHPWIQDDGVAPDMPLDSAVLVRLKQFSAMNRLKKMALRIIA
	ZjCDPK20	RLTVDEVLEHPWIRNADQARDVFLGEHVRMRIKQFSLMNKFKKRVLRVVA
	ZjCDPK21	RLTAHEVLCHPWVQVDGVAPDKPLDSAVLTRLKQFSAMNKLKKIAIRVIA
Motif5	ZjCDPK1	KQLMEAADVDGNGSIDYIEFISATMHRHRLERDD
	ZjCDPK2	KQLMDAADVDKSGTIDYIEFITATMHRHRLEKEE
	ZjCDPK3	KQLMEAADVDGNGTIDYIEFITATMHRHRLEREE
	ZjCDPK4	KQLMEAADADGNGTIDYDEFITATMHMNRMDREE
	ZjCDPK5	QILMEAADVDRDGALNYGEFVAVSVHLRKMANDE
	ZjCDPK6	PRIFDLFDNNRDGTVDMRELLCGFSSLRKSQGDD
	ZjCDPK7	PRIFDLFDNNRDGTVDMRELLCGFSSLRKSQGDD
	ZjCDPK8	KMLMEVADVDGNGVLDYGEFVAVTIHLQKMENDE
	ZjCDPK9	KMLMEVADVDGNGVLDYGEFVAVTIHLQKMENDE
	ZjCDPK10	KDLMDAADIDNSGTIDYGEFLAATVHLNKLEREE
	ZjCDPK12	RDLMDAADVDNSGTIDYGEFIAATVHLNKLEREE
	ZjCDPK13	RQLMEAADVDGNGTIDYIEFITATMHMNRMERED
	ZjCDPK14	YDLMQAADVDNSGTIDYGEFVAATLHLNKIERED
	ZjCDPK15	KSLMDAADIDNSGSIDYGEFLAATLHLNKMDREE
	ZjCDPK16	QMLIEAVDTNGKGTLDCGEFVAVSLHLQRMANDE
	ZjCDPK17	RILMEAGDVDKDGHLDYGEFVAISMHLRKMGNDD
	ZjCDPK18	LNLMQAADVDNSGTIDYGEFVAAMLHLNKVQKED
	ZjCDPK19	YQLMQAADVDNSGTIDYGEFIAATLHLNKIDRED
	ZjCDPK20	QMLIDAADADGNGTLDCEEFVTISVHLRKINNDE
Motif6	ZjCDPK1	YTLGKELGRGQFGITYLCTENSTGHAYACKSILKRKLVKKSDRDDIKREI
	ZjCDPK2	YTLDKELGRGQFGITYLCTEKATGRQYACKSIARRKLVTNKDVEDVRREI
	ZjCDPK3	YSMGKELGRGQFGVTYLCTENSTGRQFACKSISKRKLVSRNDKEDIKREI
	ZjCDPK4	YNIGKELGRGQFGVTHLCTNKATGEQFACKTIAKRKLVNKEDIEDVRREV
	ZjCDPK5	YDLGRELGRGEFGITYLCTDVNTGEKFACKSISKKKLRTAVDIDDVRREV
	ZjCDPK8	YILGRELGRGEFGITYLCTDRETKQTLACKSISKRKLRTAVDIEDVRREV
	ZjCDPK10	YTLSRKLGQGQFGTTFLCTEKSTGSTYACKSIPKRKLLCADDYEDVRREI
	ZjCDPK11	YTIGKLLGHGQFGYTYVATDKANGDRVAVKRIEKNKMILPIAVEDVKREV
	ZjCDPK12	YTLGRKLGQGQFGTTYLCTDNATGIEYACKSISKRKLISREDVDDVRREI
	ZjCDPK13	YVFGRELGRGQFGVTYLVTHKETKQQFACKSIATRKLINRDDIDDVRREV
	ZjCDPK14	YSLGRKLGQGQFGTTFLCVEKATGKEYACKSIAKRKLVTAEDVEDVRREI
	ZjCDPK15	YLMGKKLGQGQFGTTYLCTEKSTGSLYACKSIPKRKLLCREDYEDVWREI
	ZjCDPK16	YLVDRELGRGEFGVTYLCIDRQSRELLACKSISKRKLRTAVDIEDVRREV
	ZjCDPK17	YELGRELGRGEFGITYLCTDKGTGDKFACKSISKKKLRTAVDIDDVRREV
	ZjCDPK18	YSLGRKLGQGQFGTTFFCIEKGTGTEFACKSIAKRKLTTEEDVEDVRREI
	ZjCDPK19	YNLGEKLGHGQFGTTFRCVEKATGKEYACKSIAKRKLLTREDVEDVRREI
	ZjCDPK20	YRIGKELGRGEFGITHQCFNLETGDTFACKMISKSKLKTEIDIEDVRREV
Motif7	ZjCDPK1	NLSEEEIKGLKAMFTNMDTDKSGTITYEELKTGLARIGSQL
	ZjCDPK2	NLSSEEIQGLKQMFNNMDTDGSGTITLEELKTGLSRLGSKL
	ZjCDPK3	NLSQEEIQGLKQMFTNMDTDNSGTITYDELKAGLTRLGSKL
	ZjCDPK4	CLSEEEIMGLKQMFKGIDTDNSGTITLEELKQGLAKQGTRL
	ZjCDPK5	HLSVEEVAGIKEAFQMMDNGNKGKINIEELRIGLHKLGQQI
	ZjCDPK6	PVDITEPGKLDEIFDRMDANSDGKVTFDEFKAAMQIDSSLK
	ZjCDPK7	PVDITEPGKLDEIFDRMDANSDGKVTFDEFKAAMQIDSSLK
	ZjCDPK8	HLSVEEVEVIRDMFTLMDTDKDGKVSYEELKAGLRKVGSQL
	ZjCDPK9	HLSVEEVEVIRDMFTLMDTDKDGKVSYEELKAGLRKVGSQL
	ZjCDPK10	RLSEEEIGGLKELFKMIDTDNSGTITFDELKEGLKRVGSEL
	ZjCDPK11	TLDEVEISDLKDQFNAIDVDKNGSISLEEMRQALAKDLPWK
	ZjCDPK12	SLSEEEIAGLREMFQAMDTDNSGAITFDELKAGLRRYGSTL
	ZjCDPK13	NLSEEEIMGLKEMFKSMDTDNSGTITYEELKAGLPKLGTKL
	ZjCDPK14	SLSEEEIAGLKEMFKTIDTDNSGQITFEELKVGLKRYGANL
	ZjCDPK15	RLSEEEIGGLKELFKMIDTDNSGTITFEELKEGLKRVGSEL
	ZjCDPK16	FFSIEEVEDIKEMFRKMDTDNDGIVSIEELKSGLRNFGSQL
	ZjCDPK17	HLSVEEVAGIKEGFKLMDTNNNGKINLEELRIGLHKLGHQI
	ZjCDPK18	SLSEEEIAGLKEMFKMIDADNSGQITLEELKNGLERAGANL
	ZjCDPK19	NLSEEEIAGLKEMFKMIDTDNSGQITFEELKDGLRRFGANL
	ZjCDPK20	NLPDEQIDGIKQLFNMMDIDKNGNLSFQELKDGLTKIGHPV
Motif8	ZjCDPK1	IRDIISEVDTDNDGRINYTEFCTMMRSGT
	ZjCDPK2	IDEIINDVDTDKDGRINYQEFVDMMRRGT
	ZjCDPK3	IKEIISEVDADNDGRINYSEFCTMMRSGT
	ZjCDPK4	IKDIISEVDADHDGRINYDEFVAMMRKGN
	ZjCDPK5	INAIMQDVDTDKDGRISYEEFVAMMKAGT
	ZjCDPK6	LRLCFQMYDTDRSGCITKEEVASMLRALP
	ZjCDPK7	LRLCFQMYDTDRSGCITKEEVASMLRALP
	ZjCDPK8	LNDIMREVDTDKDGRISYEEFVSMMKTGT
	ZjCDPK9	LNDIMREVDTDKDGRISYEEFVSMMKTGT
	ZjCDPK10	LDDMIKEVDQDNDGQIDYGEFAAMMRKGN
	ZjCDPK11	IDPLLEEADIDKDGKISLSEFRRLLRTAS
	ZjCDPK12	LEDIIREVDQDNDGRIDYGEFVAMMQKGN
	ZjCDPK13	IKEIIAEVDTDNDGRINYDEFVAMMRKGN
	ZjCDPK14	LEEMIQEVDQDNDGRIDYNEFVAMMQKGT
	ZjCDPK15	LDDLIKDIDQDNDGRIDYGEFAAMMRKGD
	ZjCDPK16	ANDIFQEVDTDKDGLISYDEFVAMMKTGT
	ZjCDPK17	INAIMHDVDTDKDGRISYEEFSAMMKAGT
	ZjCDPK18	LDDIIREVDQDNDGRIDYSEFVAMMQDTA
	ZjCDPK19	LEEMIREVDQDNDGRIDYNEFVAMMQKGN
	ZjCDPK20	IHDIIFDVDLDKDGRISYEEFREMMKTGM
Motif9	ZjCDPK1	HLYKVFQYFDKDNSGFITKDELETAMKEH
	ZjCDPK2	NLYKAFQFFDKDGSGFITRDELRQAMSDY
	ZjCDPK3	HLFKAFQYFDKDNSGFITRDELESAMKEY
	ZjCDPK4	HLYTAFQHFDKDNSGYITTEELEQALREY
	ZjCDPK5	HLHKAFSFFDLNQSGYIEIEELRSALNDE
	ZjCDPK8	HFRRAFMFFDKDGSGYIEASELGEALADE
	ZjCDPK9	HFRRAFMFFDKDGSGYIEASELGEALADE
	ZjCDPK10	NLLSAFSFFDKDGSGYITIDELQQACKEF
	ZjCDPK11	RSQAAFEKFDVDKDGYITPEELRLHTGLR
	ZjCDPK12	HLVAAFQYFDKDGSGYITVDELQQACAEH
	ZjCDPK13	HLYTAFEYFDKDKSGYITMEELEQALKKY
	ZjCDPK14	HLFAAFSYFDKDGSGYITQDELQQACEEF
	ZjCDPK15	NLMAAFSFFDKDGSGYITIDELQQASKEF
	ZjCDPK16	HLRKAFSYFDKDGNGYIEPDELRDSLMED
	ZjCDPK17	HLHKAFEFLDQNKTGYIEIEELRHALADE
	ZjCDPK18	HLYAAFSYFDKDGSGYITRDELQQGCEQF
	ZjCDPK19	NLFAAFSYFDKDGSGYITQDELEKACEEF
	ZjCDPK20	HLPQAFNYFDKNKSGYIEFDELREALLED
Motif10	ZjCDPK1	PSISDSAKDLVRKMLTQDPKK
	ZjCDPK2	PSISASAKDLVKKMLTMNPQK
	ZjCDPK3	PTISSSAKDLVRKMLTQDPKK
	ZjCDPK4	PSISSGAKDLVRKMLNSDPKQ
	ZjCDPK5	PRVSDNAKDLVKKMLEPDPNK
	ZjCDPK6	KNISSSAKQLIKSLLTVDPQW
	ZjCDPK7	KNISSSAKQLIKSLLTVDPQW
	ZjCDPK8	PQISDSAKSLVRKMLEPDPRK
	ZjCDPK9	PQISDSAKSLVRKMLEPDPRK
	ZjCDPK10	PAISDSAKDLIRKMLERNPKK
	ZjCDPK11	PSISNSAKDFVKKLLVKDPRA
	ZjCDPK12	PLISDSAKDLIRKMLCSRPSD
	ZjCDPK13	PSISSSAKDLVKKMLREDPKE
	ZjCDPK14	PSISDGAKDLVRKMLIRDPRK
	ZjCDPK15	PSISDSAKDLIKKMLERDPKK
	ZjCDPK16	PNISDSAKSLVRQMLEPDPKL
	ZjCDPK17	PKVSDNAKDLVKKMLDPDPKR
	ZjCDPK18	PSISEGAKDLVRRMLVRDPKK
	ZjCDPK19	PNISESAKDLVRNMLVRDPKK
	ZjCDPK20	PKVSKEAKELVKSMLDPNPYT
	ZjCDPK21	PSISEGAKDLVRRMLVRDPKK
