# Supplementary material for: Genome-wide identification of CDPKs in jujube and expression profile analysis in response to multiple biological processes
Source: Front Plant Sci. 2025 May 27;16:1593446. doi: 10.3389/fpls.2025.1593446 (PMC12149197; doi:10.3389/fpls.2025.1593446)
Supplement: Supplementary Data Sheet 3 — The cis-acting elements identification of ZjCIPKs [file Table3.xlsx]

## Sheet: Supplementary Table 3
Supplementary table 3 The cis-acting elements identification of ZjCIPKs
ZjCDPK1	TGACG-motif	928	948	cis-acting regulatory element involved in the MeJA-responsiveness
ZjCDPK1	ABRE	1594	1614	cis-acting element involved in the abscisic acid responsiveness
ZjCDPK1	ABRE	1595	1615	cis-acting element involved in the abscisic acid responsiveness
ZjCDPK1	ARE	201	221	cis-acting regulatory element essential for the anaerobic induction
ZjCDPK1	ARE	889	909	cis-acting regulatory element essential for the anaerobic induction
ZjCDPK1	ARE	1019	1039	cis-acting regulatory element essential for the anaerobic induction
ZjCDPK1	ARE	1748	1768	cis-acting regulatory element essential for the anaerobic induction
ZjCDPK1	ARE	1890	1910	cis-acting regulatory element essential for the anaerobic induction
ZjCDPK1	CGTCA-motif	928	948	cis-acting regulatory element involved in the MeJA-responsiveness
ZjCDPK1	LAMP-element	911	931	part of a light responsive element
ZjCDPK1	P-box	637	657	gibberellin-responsive element
ZjCDPK1	TC-rich repeats	341	361	cis-acting element involved in defense and stress responsiveness
ZjCDPK1	TC-rich repeats	1299	1319	cis-acting element involved in defense and stress responsiveness
ZjCDPK1	G-box	1594	1614	cis-acting regulatory element involved in light responsiveness
ZjCDPK1	TCA-element	375	395	cis-acting element involved in salicylic acid responsiveness
ZjCDPK1	TCA-element	1868	1888	cis-acting element involved in salicylic acid responsiveness
ZjCDPK1	LTR	74	94	cis-acting element involved in low-temperature responsiveness
ZjCDPK1	LTR	1971	1991	cis-acting element involved in low-temperature responsiveness
ZjCDPK2	G-box	433	453	cis-acting regulatory element involved in light responsiveness
ZjCDPK2	G-box	610	630	cis-acting regulatory element involved in light responsiveness
ZjCDPK2	ABRE	1865	1885	cis-acting element involved in the abscisic acid responsiveness
ZjCDPK2	ARE	162	182	cis-acting regulatory element essential for the anaerobic induction
ZjCDPK2	ARE	231	251	cis-acting regulatory element essential for the anaerobic induction
ZjCDPK2	ARE	767	787	cis-acting regulatory element essential for the anaerobic induction
ZjCDPK2	MRE	707	727	MYB binding site involved in light responsiveness
ZjCDPK2	TGACG-motif	307	327	cis-acting regulatory element involved in the MeJA-responsiveness
ZjCDPK2	CGTCA-motif	307	327	cis-acting regulatory element involved in the MeJA-responsiveness
ZjCDPK2	Box 4	777	797	part of a conserved DNA module involved in light responsiveness
ZjCDPK3	TGA-element	1822	1842	auxin-responsive element
ZjCDPK3	G-box	1082	1102	cis-acting regulatory element involved in light responsiveness
ZjCDPK3	TCA-element	1742	1762	cis-acting element involved in salicylic acid responsiveness
ZjCDPK3	TCA-element	1871	1891	cis-acting element involved in salicylic acid responsiveness
ZjCDPK3	LTR	1784	1804	cis-acting element involved in low-temperature responsiveness
ZjCDPK3	ABRE	673	693	cis-acting element involved in the abscisic acid responsiveness
ZjCDPK3	ABRE	1085	1105	cis-acting element involved in the abscisic acid responsiveness
ZjCDPK3	ARE	1315	1335	cis-acting regulatory element essential for the anaerobic induction
ZjCDPK3	ARE	1355	1375	cis-acting regulatory element essential for the anaerobic induction
ZjCDPK3	ARE	1896	1916	cis-acting regulatory element essential for the anaerobic induction
ZjCDPK4	ARE	1472	1492	cis-acting regulatory element essential for the anaerobic induction
ZjCDPK4	ABRE	1532	1552	cis-acting element involved in the abscisic acid responsiveness
ZjCDPK4	TGACG-motif	968	988	cis-acting regulatory element involved in the MeJA-responsiveness
ZjCDPK4	TGACG-motif	1534	1554	cis-acting regulatory element involved in the MeJA-responsiveness
ZjCDPK4	CGTCA-motif	968	988	cis-acting regulatory element involved in the MeJA-responsiveness
ZjCDPK4	CGTCA-motif	1534	1554	cis-acting regulatory element involved in the MeJA-responsiveness
ZjCDPK4	P-box	139	159	gibberellin-responsive element
ZjCDPK5	ARE	29	49	cis-acting regulatory element essential for the anaerobic induction
ZjCDPK5	ARE	473	493	cis-acting regulatory element essential for the anaerobic induction
ZjCDPK5	ARE	567	587	cis-acting regulatory element essential for the anaerobic induction
ZjCDPK5	ARE	1740	1760	cis-acting regulatory element essential for the anaerobic induction
ZjCDPK5	TATC-box	557	577	cis-acting element involved in gibberellin-responsiveness
ZjCDPK5	LTR	1179	1199	cis-acting element involved in low-temperature responsiveness
ZjCDPK5	LTR	1932	1952	cis-acting element involved in low-temperature responsiveness
ZjCDPK5	TCA-element	1210	1230	cis-acting element involved in salicylic acid responsiveness
ZjCDPK5	TCA-element	1274	1294	cis-acting element involved in salicylic acid responsiveness
ZjCDPK5	TCA-element	1969	1989	cis-acting element involved in salicylic acid responsiveness
ZjCDPK5	MBS	265	285	MYB binding site involved in drought-inducibility
ZjCDPK6	ARE	1423	1443	cis-acting regulatory element essential for the anaerobic induction
ZjCDPK7	CAT-box	26	46	cis-acting regulatory element related to meristem expression
ZjCDPK7	ARE	1423	1443	cis-acting regulatory element essential for the anaerobic induction
ZjCDPK8	MBS	114	134	MYB binding site involved in drought-inducibility
ZjCDPK8	G-box	1711	1731	cis-acting regulatory element involved in light responsiveness
ZjCDPK8	G-box	1880	1900	cis-acting regulatory element involved in light responsiveness
ZjCDPK8	ABRE	1709	1729	cis-acting element involved in the abscisic acid responsiveness
ZjCDPK8	ABRE	1711	1731	cis-acting element involved in the abscisic acid responsiveness
ZjCDPK8	ARE	110	130	cis-acting regulatory element essential for the anaerobic induction
ZjCDPK8	ARE	478	498	cis-acting regulatory element essential for the anaerobic induction
ZjCDPK8	ARE	1728	1748	cis-acting regulatory element essential for the anaerobic induction
ZjCDPK8	ARE	1857	1877	cis-acting regulatory element essential for the anaerobic induction
ZjCDPK9	MBS	698	718	MYB binding site involved in drought-inducibility
ZjCDPK9	MBS	1302	1322	MYB binding site involved in drought-inducibility
ZjCDPK9	TGACG-motif	652	672	cis-acting regulatory element involved in the MeJA-responsiveness
ZjCDPK9	CGTCA-motif	652	672	cis-acting regulatory element involved in the MeJA-responsiveness
ZjCDPK9	TCT-motif	115	135	part of a light responsive element
ZjCDPK9	Box 4	139	159	part of a conserved DNA module involved in light responsiveness
ZjCDPK9	Box 4	162	182	part of a conserved DNA module involved in light responsiveness
ZjCDPK10	GT1-motif	1645	1665	light responsive element
ZjCDPK10	MBS	1990	2010	MYB binding site involved in drought-inducibility
ZjCDPK10	TGA-element	64	84	auxin-responsive element
ZjCDPK10	TGA-element	116	136	auxin-responsive element
ZjCDPK10	G-Box	532	552	cis-acting regulatory element involved in light responsiveness
ZjCDPK10	ARE	1490	1510	cis-acting regulatory element essential for the anaerobic induction
ZjCDPK10	ARE	1658	1678	cis-acting regulatory element essential for the anaerobic induction
ZjCDPK10	ABRE	533	553	cis-acting element involved in the abscisic acid responsiveness
ZjCDPK10	TGACG-motif	1671	1691	cis-acting regulatory element involved in the MeJA-responsiveness
ZjCDPK10	MRE	386	406	MYB binding site involved in light responsiveness
ZjCDPK10	CAT-box	58	78	cis-acting regulatory element related to meristem expression
ZjCDPK10	CGTCA-motif	1671	1691	cis-acting regulatory element involved in the MeJA-responsiveness
ZjCDPK10	GARE-motif	1677	1697	gibberellin-responsive element
ZjCDPK11	GT1-motif	1136	1156	light responsive element
ZjCDPK11	GT1-motif	1137	1157	light responsive element
ZjCDPK11	GT1-motif	1530	1550	light responsive element
ZjCDPK11	GT1-motif	1921	1941	light responsive element
ZjCDPK11	MBS	324	344	MYB binding site involved in drought-inducibility
ZjCDPK11	MBS	1018	1038	MYB binding site involved in drought-inducibility
ZjCDPK11	TCA-element	348	368	cis-acting element involved in salicylic acid responsiveness
ZjCDPK11	TCA-element	1842	1862	cis-acting element involved in salicylic acid responsiveness
ZjCDPK11	ARE	278	298	cis-acting regulatory element essential for the anaerobic induction
ZjCDPK11	ARE	833	853	cis-acting regulatory element essential for the anaerobic induction
ZjCDPK11	ARE	1606	1626	cis-acting regulatory element essential for the anaerobic induction
ZjCDPK11	ARE	1663	1683	cis-acting regulatory element essential for the anaerobic induction
ZjCDPK11	CAT-box	296	316	cis-acting regulatory element related to meristem expression
ZjCDPK11	P-box	1141	1161	gibberellin-responsive element
ZjCDPK11	TCT-motif	807	827	part of a light responsive element
ZjCDPK12	TCA-element	648	668	cis-acting element involved in salicylic acid responsiveness
ZjCDPK12	TCA-element	1630	1650	cis-acting element involved in salicylic acid responsiveness
ZjCDPK12	TATC-box	1637	1657	cis-acting element involved in gibberellin-responsiveness
ZjCDPK12	CAT-box	1367	1387	cis-acting regulatory element related to meristem expression
ZjCDPK12	P-box	356	376	gibberellin-responsive element
ZjCDPK12	P-box	1257	1277	gibberellin-responsive element
ZjCDPK12	ARE	17	37	cis-acting regulatory element essential for the anaerobic induction
ZjCDPK12	ARE	847	867	cis-acting regulatory element essential for the anaerobic induction
ZjCDPK12	ARE	897	917	cis-acting regulatory element essential for the anaerobic induction
ZjCDPK12	ARE	1561	1581	cis-acting regulatory element essential for the anaerobic induction
ZjCDPK13	LTR	2003	2023	cis-acting element involved in low-temperature responsiveness
ZjCDPK13	G-box	1391	1411	cis-acting regulatory element involved in light responsiveness
ZjCDPK13	G-box	1527	1547	cis-acting regulatory element involved in light responsiveness
ZjCDPK13	P-box	1357	1377	gibberellin-responsive element
ZjCDPK13	AuxRE	318	338	part of an auxin-responsive element
ZjCDPK13	AuxRR-core	39	59	cis-acting regulatory element involved in auxin responsiveness
ZjCDPK13	G-Box	632	652	cis-acting regulatory element involved in light responsiveness
ZjCDPK13	G-Box	1391	1411	cis-acting regulatory element involved in light responsiveness
ZjCDPK13	G-Box	1527	1547	cis-acting regulatory element involved in light responsiveness
ZjCDPK13	ABRE	376	396	cis-acting element involved in the abscisic acid responsiveness
ZjCDPK13	ABRE	632	652	cis-acting element involved in the abscisic acid responsiveness
ZjCDPK13	ABRE	1391	1411	cis-acting element involved in the abscisic acid responsiveness
ZjCDPK13	ABRE	1392	1412	cis-acting element involved in the abscisic acid responsiveness
ZjCDPK13	ABRE	1527	1547	cis-acting element involved in the abscisic acid responsiveness
ZjCDPK13	ABRE	1528	1548	cis-acting element involved in the abscisic acid responsiveness
ZjCDPK13	ARE	655	675	cis-acting regulatory element essential for the anaerobic induction
ZjCDPK13	ARE	1264	1284	cis-acting regulatory element essential for the anaerobic induction
ZjCDPK14	P-box	1620	1640	gibberellin-responsive element
ZjCDPK14	P-box	1943	1963	gibberellin-responsive element
ZjCDPK14	CAT-box	1001	1021	cis-acting regulatory element related to meristem expression
ZjCDPK14	CGTCA-motif	1908	1928	cis-acting regulatory element involved in the MeJA-responsiveness
ZjCDPK14	ARE	1292	1312	cis-acting regulatory element essential for the anaerobic induction
ZjCDPK14	ARE	1443	1463	cis-acting regulatory element essential for the anaerobic induction
ZjCDPK14	ARE	1493	1513	cis-acting regulatory element essential for the anaerobic induction
ZjCDPK14	GT1-motif	30	50	light responsive element
ZjCDPK14	LTR	1066	1086	cis-acting element involved in low-temperature responsiveness
ZjCDPK14	TCA-element	501	521	cis-acting element involved in salicylic acid responsiveness
ZjCDPK14	TCA-element	1340	1360	cis-acting element involved in salicylic acid responsiveness
ZjCDPK14	G-box	1739	1759	cis-acting regulatory element involved in light responsiveness
ZjCDPK14	MBS	469	489	MYB binding site involved in drought-inducibility
ZjCDPK14	TC-rich repeats	1630	1650	cis-acting element involved in defense and stress responsiveness
ZjCDPK15	LTR	1913	1933	cis-acting element involved in low-temperature responsiveness
ZjCDPK15	G-box	109	129	cis-acting regulatory element involved in light responsiveness
ZjCDPK15	G-box	1012	1032	cis-acting regulatory element involved in light responsiveness
ZjCDPK15	G-box	1709	1729	cis-acting regulatory element involved in light responsiveness
ZjCDPK15	TGA-element	560	580	auxin-responsive element
ZjCDPK15	MBS	933	953	MYB binding site involved in drought-inducibility
ZjCDPK15	ABRE	1012	1032	cis-acting element involved in the abscisic acid responsiveness
ZjCDPK15	ABRE	1710	1730	cis-acting element involved in the abscisic acid responsiveness
ZjCDPK15	ARE	170	190	cis-acting regulatory element essential for the anaerobic induction
ZjCDPK15	ARE	1037	1057	cis-acting regulatory element essential for the anaerobic induction
ZjCDPK15	TGACG-motif	416	436	cis-acting regulatory element involved in the MeJA-responsiveness
ZjCDPK15	TGACG-motif	930	950	cis-acting regulatory element involved in the MeJA-responsiveness
ZjCDPK15	TGACG-motif	1708	1728	cis-acting regulatory element involved in the MeJA-responsiveness
ZjCDPK15	CAT-box	10	30	cis-acting regulatory element related to meristem expression
ZjCDPK15	CGTCA-motif	416	436	cis-acting regulatory element involved in the MeJA-responsiveness
ZjCDPK15	CGTCA-motif	930	950	cis-acting regulatory element involved in the MeJA-responsiveness
ZjCDPK15	CGTCA-motif	1708	1728	cis-acting regulatory element involved in the MeJA-responsiveness
ZjCDPK16	P-box	920	940	gibberellin-responsive element
ZjCDPK16	CGTCA-motif	1828	1848	cis-acting regulatory element involved in the MeJA-responsiveness
ZjCDPK16	ABRE	1489	1509	cis-acting element involved in the abscisic acid responsiveness
ZjCDPK16	ARE	93	113	cis-acting regulatory element essential for the anaerobic induction
ZjCDPK16	ARE	1648	1668	cis-acting regulatory element essential for the anaerobic induction
ZjCDPK16	TGACG-motif	1828	1848	cis-acting regulatory element involved in the MeJA-responsiveness
ZjCDPK16	GT1-motif	718	738	light responsive element
ZjCDPK16	LTR	1903	1923	cis-acting element involved in low-temperature responsiveness
ZjCDPK16	G-box	1489	1509	cis-acting regulatory element involved in light responsiveness
ZjCDPK16	TCA-element	352	372	cis-acting element involved in salicylic acid responsiveness
ZjCDPK16	TCA-element	1058	1078	cis-acting element involved in salicylic acid responsiveness
ZjCDPK16	TCA-element	1183	1203	cis-acting element involved in salicylic acid responsiveness
ZjCDPK17	TC-rich repeats	1086	1106	cis-acting element involved in defense and stress responsiveness
ZjCDPK17	TCA-element	244	264	cis-acting element involved in salicylic acid responsiveness
ZjCDPK17	P-box	1783	1803	gibberellin-responsive element
ZjCDPK17	ARE	108	128	cis-acting regulatory element essential for the anaerobic induction
ZjCDPK17	ARE	1592	1612	cis-acting regulatory element essential for the anaerobic induction
ZjCDPK17	circadian	808	828	cis-acting regulatory element involved in circadian control
ZjCDPK18	CGTCA-motif	1927	1947	cis-acting regulatory element involved in the MeJA-responsiveness
ZjCDPK18	GARE-motif	54	74	gibberellin-responsive element
ZjCDPK18	ABRE	785	805	cis-acting element involved in the abscisic acid responsiveness
ZjCDPK18	ABRE	1163	1183	cis-acting element involved in the abscisic acid responsiveness
ZjCDPK18	MRE	824	844	MYB binding site involved in light responsiveness
ZjCDPK18	MRE	1845	1865	MYB binding site involved in light responsiveness
ZjCDPK18	TGACG-motif	1927	1947	cis-acting regulatory element involved in the MeJA-responsiveness
ZjCDPK18	GT1-motif	129	149	light responsive element
ZjCDPK18	GT1-motif	130	150	light responsive element
ZjCDPK18	GT1-motif	1569	1589	light responsive element
ZjCDPK18	GT1-motif	1570	1590	light responsive element
ZjCDPK18	G-box	785	805	cis-acting regulatory element involved in light responsiveness
ZjCDPK18	G-box	1163	1183	cis-acting regulatory element involved in light responsiveness
ZjCDPK18	TCA-element	1275	1295	cis-acting element involved in salicylic acid responsiveness
ZjCDPK18	TGA-element	290	310	auxin-responsive element
ZjCDPK18	TGA-element	1259	1279	auxin-responsive element
ZjCDPK18	TC-rich repeats	655	675	cis-acting element involved in defense and stress responsiveness
ZjCDPK18	TC-rich repeats	878	898	cis-acting element involved in defense and stress responsiveness
ZjCDPK18	MBS	586	606	MYB binding site involved in drought-inducibility
ZjCDPK18	LTR	346	366	cis-acting element involved in low-temperature responsiveness
ZjCDPK19	TC-rich repeats	915	935	cis-acting element involved in defense and stress responsiveness
ZjCDPK19	TCA-element	74	94	cis-acting element involved in salicylic acid responsiveness
ZjCDPK19	TCA-element	1443	1463	cis-acting element involved in salicylic acid responsiveness
ZjCDPK19	GC-motif	184	204	enhancer-like element involved in anoxic specific inducibility
ZjCDPK19	TGACG-motif	1530	1550	cis-acting regulatory element involved in the MeJA-responsiveness
ZjCDPK19	ARE	269	289	cis-acting regulatory element essential for the anaerobic induction
ZjCDPK19	ARE	1704	1724	cis-acting regulatory element essential for the anaerobic induction
ZjCDPK19	ARE	1779	1799	cis-acting regulatory element essential for the anaerobic induction
ZjCDPK19	GARE-motif	1207	1227	gibberellin-responsive element
ZjCDPK19	CGTCA-motif	1530	1550	cis-acting regulatory element involved in the MeJA-responsiveness
ZjCDPK20	CGTCA-motif	1854	1874	cis-acting regulatory element involved in the MeJA-responsiveness
ZjCDPK20	TGACG-motif	1854	1874	cis-acting regulatory element involved in the MeJA-responsiveness
ZjCDPK20	ARE	179	199	cis-acting regulatory element essential for the anaerobic induction
ZjCDPK20	ARE	265	285	cis-acting regulatory element essential for the anaerobic induction
ZjCDPK20	ARE	1478	1498	cis-acting regulatory element essential for the anaerobic induction
ZjCDPK20	MBS	1463	1483	MYB binding site involved in drought-inducibility
ZjCDPK20	GT1-motif	517	537	light responsive element
ZjCDPK20	GT1-motif	615	635	light responsive element
ZjCDPK20	GT1-motif	1025	1045	light responsive element
ZjCDPK20	GT1-motif	1127	1147	light responsive element
ZjCDPK20	GT1-motif	1487	1507	light responsive element
